# Supplementary material for: Beneficial Proapoptotic Effect of Heterobasidion Annosum Extract in Colorectal Cancer Xenograft Mouse Model
Source: Molecules. 2023 Jan 31;28(3):1352. doi: 10.3390/molecules28031352 (PMC9919637; doi:10.3390/molecules28031352)
Supplement: Supplementary file 1 [file molecules-28-01352-s001.zip]

Archive with 1 entries (1 files):
- molecules-2157585-supplementary.pdf
